# Supplementary material for: High Expression Levels of the Long Non-Coding RNAs Lnc-IRF2-3 and Lnc-KIAA1755-4 Are Markers of Poor Prognosis in Chronic Lymphocytic Leukemia
Source: Int J Mol Sci. 2025 Jan 29;26(3):1153. doi: 10.3390/ijms26031153 (PMC11817519; doi:10.3390/ijms26031153)
Supplement: Supplementary file 1 [file ijms-26-01153-s001.zip]

Archive with 3 entries (3 files):
- Supplementary Table S1.pdf
- Supplementary table S2.pdf
- Supplementary table S3.pdf
